# Supplementary material for: Genome-Wide Association Study for Agro-Morphological Traits in Eggplant Core Collection
Source: Plants (Basel). 2022 Oct 6;11(19):2627. doi: 10.3390/plants11192627 (PMC9571982; doi:10.3390/plants11192627)
Supplement: Supplementary file 1 [file plants-11-02627-s001.zip]

Archive with 7 entries (7 files):
- Supplementary Figures.pdf
- Supplementary Table S1.pdf
- Supplementary Table S2.xlsx
- Supplementary Table S3.xlsx
- Supplementary Table S4.xlsx
- Supplementary Table S5.pdf
- Supplementary Table S6.pdf
