# Supplementary material for: Genome-Wide Association Study for Agro-Morphological Traits in Eggplant Core Collection
Source: Plants (Basel). 2022 Oct 6;11(19):2627. doi: 10.3390/plants11192627 (PMC9571982; doi:10.3390/plants11192627)
Supplement: Supplementary file 1 [file plants-11-02627-s001.zip › Supplementary Table S2.xlsx]

## Sheet: K=3
Supplementary Table S2. Population_structure_result (K=3)
Group	Sample	Missing(%)	Pop1	Pop2	Pop3
S.melongena	1	1	0.489	0.511	0
S.melongena	6	0	0.05	0.95	0
S.melongena	8	0	0.171	0.829	0
S.melongena	9	1	0.151	0.849	0
S.melongena	10	0	0.151	0.849	0
S.melongena	11	0	0.078	0.922	0
S.melongena	12	0	0.171	0.829	0
S.melongena	13	2	0.002	0.998	0
S.melongena	14	1	0.125	0.875	0
S.melongena	15	40	0.65	0.35	0
S.melongena	16	0	0.204	0.796	0
S.melongena	18	2	0.213	0.787	0
S.melongena	19	1	0.132	0.868	0
S.melongena	20	0	0.073	0.927	0
S.melongena	24	1	0.22	0.78	0
S.melongena	25	2	0.253	0.747	0
S.melongena	29	0	0.409	0.591	0
S.melongena	32	1	0.001	0.999	0
S.melongena	33	0	0.109	0.891	0
S.melongena	41	1	0.221	0.779	0
S.melongena	43	0	0.143	0.857	0
S.melongena	47	0	0.506	0.494	0
S.melongena	49	5	0.349	0.651	0
S.melongena	50	3	0.209	0.791	0
S.melongena	61	6	0.657	0.343	0
S.melongena	64	6	0.754	0.246	0
S.melongena	67	8	0.693	0.307	0
S.melongena	73	6	0.653	0.347	0
S.melongena	74	6	0.688	0.312	0
S.melongena	76	9	0.647	0.353	0
S.melongena	81	21	0.825	0.175	0
S.melongena	83	3	0.554	0.446	0
S.melongena	88	7	0.669	0.331	0
S.melongena	90	4	0.525	0.475	0
S.melongena	99	3	0.578	0.422	0
S.melongena	100	3	0.369	0.631	0
S.melongena	101	2	0.512	0.488	0
S.melongena	104	2	0.474	0.526	0
S.melongena	105	1	0.589	0.411	0
S.melongena	106	9	0.687	0.313	0
S.melongena	108	2	0.548	0.452	0
S.melongena	110	7	0.476	0.524	0
S.melongena	111	11	0.688	0.312	0
S.melongena	114	11	0.809	0.191	0
S.melongena	117	5	0.583	0.417	0
S.melongena	121	7	0.593	0.407	0
S.melongena	124	9	0.704	0.295	0
S.melongena	128	6	0.545	0.455	0
S.melongena	129	16	0.777	0.223	0
S.melongena	130	5	0.552	0.448	0
S.melongena	131	18	0.836	0.164	0
S.melongena	134	6	0.666	0.334	0
S.melongena	137	10	0.512	0.488	0
S.melongena	139	9	0.749	0.251	0
S.melongena	140	10	0.769	0.231	0
S.melongena	142	9	0.718	0.282	0
S.melongena	143	13	0.768	0.232	0
S.melongena	144	12	0.667	0.333	0
S.melongena	147	1	0.467	0.533	0
S.melongena	148	11	0.72	0.28	0
S.melongena	156	8	0.513	0.487	0
S.melongena	171	12	0.596	0.404	0
S.melongena	175	6	0.587	0.413	0
S.melongena	183	7	0.757	0.243	0
S.melongena	184	13	0.747	0.253	0
S.melongena	185	11	0.853	0.147	0
S.melongena	196	2	0.301	0.699	0
S.melongena	197	8	0.433	0.567	0
S.melongena	198	19	0.82	0.18	0
S.melongena	200	82	0.882	0.118	0
S.melongena	201	18	0.862	0.138	0
S.melongena	202	15	0.714	0.286	0
S.melongena	205	7	0.646	0.354	0
S.melongena	213	10	0.628	0.372	0
S.melongena	214	12	0.82	0.18	0
S.melongena	216	14	0.822	0.178	0
S.melongena	217	21	0.708	0.292	0
S.melongena	222	9	0.725	0.275	0
S.melongena	225	14	0.642	0.358	0
S.melongena	227	3	0.516	0.484	0
S.melongena	230	3	0.189	0.811	0
S.melongena	231	2	0.326	0.674	0
S.melongena	232	4	0.246	0.754	0
S.melongena	233	7	0.456	0.544	0
S.melongena	234	3	0.298	0.702	0
S.melongena	235	2	0.292	0.708	0
S.melongena	236	3	0.293	0.707	0
S.melongena	237	4	0.383	0.617	0
S.melongena	251	4	0.034	0.966	0
S.melongena	253	22	0.395	0.605	0
S.melongena	256	7	0.197	0.803	0
S.melongena	261	4	0.465	0.535	0
S.melongena	264	4	0.073	0.927	0
S.melongena	265	4	0.137	0.863	0
S.sp.	266	5	0.373	0.627	0
S.melongena	271	4	0.313	0.687	0
S.melongena	273	4	0.399	0.601	0
S.melongena	274	8	0.487	0.513	0
S.melongena	275	3	0.52	0.48	0
S.melongena	276	5	0.428	0.572	0
S.melongena	279	5	0.044	0.956	0
S.melongena	285	7	0.427	0.573	0
S.melongena	286	9	0.533	0.467	0
S.melongena	287	4	0.489	0.511	0
S.melongena	290	3	0.426	0.574	0
S.melongena	291	6	0.477	0.523	0
S.melongena	294	5	0.278	0.722	0
S.melongena	295	6	0.302	0.698	0
S.melongena	297	4	0.355	0.645	0
S.melongena	298	3	0.283	0.717	0
S.melongena	300	2	0.105	0.895	0
S.melongena	303	2	0.093	0.907	0
S.melongena	305	4	0.455	0.545	0
S.melongena	309	6	0.268	0.732	0
S.melongena	310	6	0.526	0.474	0
S.melongena	314	8	0.602	0.398	0
S.melongena	315	6	0.366	0.634	0
S.melongena	316	10	0.573	0.427	0
S.melongena	317	17	0.648	0.352	0
S.melongena	323	3	0.156	0.844	0
S.melongena	324	8	0.201	0.799	0
S.melongena	327	4	0.092	0.908	0
S.melongena	328	3	0.172	0.828	0
S.melongena	329	4	0.375	0.625	0
S.melongena	330	6	0.115	0.885	0
S.melongena	331	5	0.069	0.931	0
S.melongena	332	6	0.183	0.817	0
S.melongena	335	5	0.298	0.702	0
S.melongena	338	9	0.297	0.703	0
S.virginianum	341	6	0.374	0.626	0
S.melongena	350	5	0.002	0.998	0
S.melongena	351	4	0.344	0.656	0
S.melongena	352	4	0.333	0.667	0
S.melongena	353	4	0.143	0.857	0
S.melongena	357	3	0.105	0.895	0
S.melongena	359	4	0.104	0.896	0
S.melongena	361	5	0.354	0.646	0
S.melongena	362	4	0.373	0.627	0
S.melongena	366	3	0.033	0.967	0
S.melongena	367	7	0.498	0.502	0
S.melongena	368	8	0.54	0.46	0
S.melongena	370	20	0.447	0.552	0
S.melongena	374	45	0.566	0.434	0
S.melongena	378	14	0.645	0.355	0
S.melongena	381	15	0.658	0.342	0
S.melongena	396	9	0.353	0.647	0
S.melongena	404	11	0.541	0.459	0
S.melongena	405	4	0.371	0.629	0
S.melongena	407	9	0.459	0.541	0
S.melongena	409	15	0.706	0.294	0
S.melongena	410	14	0.634	0.366	0
S.melongena	412	14	0.439	0.561	0
S.melongena	414	12	0.481	0.519	0
S.sp.	422	16	0.78	0.22	0
S.sp.	424	35	0.549	0.45	0
S.sp.	425	22	0.858	0.142	0
S.sp.	426	30	0.794	0.206	0
S.macrocarpon	429	4	0.414	0.586	0
S.sp.	430	4	0.154	0.846	0
S.sp.	431	6	0.491	0.509	0
S.sp.	432	1	0.431	0.569	0
S.sp.	433	3	0.087	0.913	0
S.melongena	434	4	0.641	0.359	0
S.melongena	435	1	0.235	0.765	0
S.melongena	442	2	0.292	0.708	0
S.melongena	447	0	0.384	0.616	0
S.melongena	449	0	0.196	0.804	0
S.sp.	453	1	0.3	0.7	0
S.melongena	454	21	0.547	0.453	0
S.melongena	455	0	0.105	0.895	0
S.melongena	456	1	0.301	0.699	0
S.melongena	459	15	0.65	0.35	0
S.melongena	463	0	0.002	0.998	0
S.melongena	464	1	0.591	0.409	0
S.melongena	465	20	0.784	0.216	0
S.melongena	475	6	0.307	0.693	0
S.melongena	476	0	0.064	0.936	0
S.melongena	477	6	0.539	0.461	0
S.melongena	481	2	0.256	0.744	0
S.melongena	484	0	0.188	0.812	0
S.melongena	495	1	0.047	0.953	0
S.melongena	496	1	0.261	0.739	0
S.sp.	497	8	0.523	0.477	0
S.sp.	498	14	0.577	0.423	0
S.melongena	501	6	0.664	0.336	0
S.melongena	503	3	0.394	0.606	0
S.melongena	508	18	0.771	0.229	0
S.melongena	515	5	0.184	0.816	0
S.melongena	528	4	0.492	0.508	0
S.melongena	537	1	0.163	0.837	0
S.melongena	542	9	0.423	0.577	0
S.melongena	546	2	0.383	0.617	0
S.melongena	550	5	0.011	0.989	0
S.melongena	553	4	0.617	0.383	0
S.melongena	554	1	0.028	0.972	0
S.melongena	557	1	0.053	0.947	0
S.melongena	561	2	0.163	0.837	0
S.melongena	563	0	0.042	0.958	0
S.melongena	571	0	0.003	0.997	0
S.melongena	575	5	0.484	0.516	0
S.melongena	579	4	0.408	0.591	0
S.melongena	584	7	0.698	0.302	0
S.melongena	588	2	0.547	0.453	0
S.melongena	589	5	0.386	0.614	0
S.melongena	604	1	0.238	0.762	0
S.melongena	607	0	0.136	0.864	0
S.melongena	609	9	0.737	0.263	0
S.melongena	617	0	0.411	0.589	0
S.melongena	618	3	0.558	0.442	0
S.melongena	635	4	0.179	0.821	0
S.melongena	639	1	0.034	0.966	0
S.melongena	643	2	0.061	0.939	0
S.melongena	646	1	0.114	0.886	0
S.melongena	649	6	0.156	0.844	0
S.melongena	652	1	0.037	0.963	0
S.melongena	654	6	0.149	0.851	0
S.melongena	657	0	0.089	0.911	0
S.melongena	662	2	0.053	0.947	0
S.mammosum	665	0	0.447	0.553	0
S.mammosum	666	5	0.627	0.373	0
S.mammosum	667	9	0.68	0.32	0
S.mammosum	668	5	0.555	0.445	0
S.melongena	670	3	0.146	0.854	0
S.melongena	674	1	0.014	0.986	0
S.melongena	676	7	0.415	0.585	0
S.melongena	677	7	0.311	0.689	0
S.melongena	678	1	0.057	0.943	0
S.melongena	686	2	0.192	0.808	0
S.melongena	688	3	0.298	0.702	0
S.melongena	695	13	0.576	0.424	0
S.melongena	696	7	0.34	0.66	0
S.aethiopicum	702	26	0.855	0.145	0
S.melongena	703	2	0.565	0.435	0
S.melongena	705	6	0.419	0.581	0
S.melongena	716	13	0.423	0.577	0
S.melongena	719	26	0.539	0.46	0
S.melongena	723	1	0.468	0.532	0
S.melongena	725	12	0.701	0.299	0
S.melongena	SHSH	3	0.161	0.839	0
S.melongena	85	16	0.708	0.292	0.001
S.melongena	376	24	0.786	0.213	0.001
S.melongena	450	21	0.715	0.285	0.001
S.melongena	583	8	0.659	0.34	0.001
S.melongena	709	32	0.638	0.361	0.001
S.melongena	28	1	0.417	0.58	0.003
S.melongena	58	2	0.505	0.489	0.006
S.rigescentoides	512	18	0.021	0.154	0.825
S.capense	346	17	0.054	0.108	0.838
S.sp.	44	17	0.145	0.016	0.839
S.macrocarpon	340	18	0.068	0.091	0.841
S.melongena	30	14	0.072	0.086	0.842
S.ptycanthum	472	23	0.065	0.09	0.846
S.incanum	345	17	0.041	0.111	0.848
S.melongena	467	13	0.06	0.09	0.85
S.sp.	155	20	0.029	0.002	0.97
S.melongena	66	20	0.018	0.003	0.979
S.melongena	597	14	0.013	0	0.986
S.americanum	343	60	0.004	0.002	0.994
S.pseudocapsicum	363	57	0.003	0.003	0.994
S.melongena	228	16	0.003	0.001	0.996
S.sisymbriifolium	342	43	0.002	0.001	0.997
S.melongena	390	17	0.002	0.001	0.997
S.sp.	514	63	0.002	0.001	0.997
S.mammosum	570	51	0.002	0.001	0.997
S.aethiopicum	349	13	0.001	0.001	0.998
S.macrocarpon	31	9	0.001	0	0.999
S.melongena	39	10	0.001	0	0.999
S.melongena	40	12	0	0	0.999
S.sp.	162	47	0	0	0.999
S.melongena	254	12	0.001	0	0.999
S.villosum	347	57	0.001	0	0.999
S.scabrum	348	51	0	0	0.999
S.melongena	448	10	0.001	0	0.999
S.pseudocapsicum	500	52	0.001	0	0.999
S.pseudocapsicum	504	53	0	0	0.999
S.melongena	HM	10	0.001	0	0.999
S.melongena	22	34	0	0	1
S.melongena	57	38	0	0	1
S.virginianum	149	36	0	0	1
S.sp.	150	38	0	0	1
S.virginianum	262	42	0	0	1
S.americanum	339	37	0	0	1
S.incanum	344	61	0	0	1
S.sp.	427	49	0	0	1
S.virginianum	428	44	0	0	1
S.virginianum	473	33	0	0	1
S.virginianum	474	36	0	0	1
S.mammosum	516	52	0	0	1
