# Supplementary material for: Genome-Wide Association Study for Agro-Morphological Traits in Eggplant Core Collection
Source: Plants (Basel). 2022 Oct 6;11(19):2627. doi: 10.3390/plants11192627 (PMC9571982; doi:10.3390/plants11192627)
Supplement: Supplementary file 1 [file plants-11-02627-s001.zip › Supplementary Table S3.xlsx]

## Sheet: Sheet1
Supplementary Table S3. Significantly associated SNPs (377) for six morphological and agronomic traits.
No.	Trait	Chr.	Id	Pos	Allele	P.value	-LOG(P)	Genic/Intergenic	Feature	Description
1	Leaf prickles	1	SMEL3Ch01	12682041	T/A	1.6343e-08	7.78667	SMEL_001g126710.1	exon,CDS	Similar to At5g14770 Pentatricopeptide repeat-containing protein At5g14770, mitochondrial (Arabidopsis thaliana OX=3702)
2	Leaf prickles	1	SMEL3Ch01	14404622	A/C	3.10852e-08	7.50745	SMEL_001g128150.1	CDS,exon	Similar to ASIL2 Trihelix transcription factor ASIL2 (Arabidopsis thaliana OX=3702)
3	Leaf prickles	1	SMEL3Ch01	17667805	T/C	4.53941e-08	7.343	SMEL_001g130460.1	Intron	Similar to BCHC2 BEACH domain-containing protein C2 (Arabidopsis thaliana OX=3702)
4	Leaf prickles	1	SMEL3Ch01	23791498	T/A	2.48706e-08	7.60431	SMEL_001g134220.1	CDS,exon	Similar to NFD4 Protein NUCLEAR FUSION DEFECTIVE 4 (Arabidopsis thaliana OX=3702)
5	Leaf prickles	1	SMEL3Ch01	23791540	G/A	2.48706e-08	7.60431	SMEL_001g134220.1	CDS,exon	Similar to NFD4 Protein NUCLEAR FUSION DEFECTIVE 4 (Arabidopsis thaliana OX=3702)
6	Leaf prickles	1	SMEL3Ch01	33616425	G/A	1.69006e-07	6.7721	Intergenic
7	Leaf prickles	2	SMEL3Ch02	10028712	C/A	1.76743e-09	8.75266	Intergenic
8	Leaf prickles	2	SMEL3Ch02	13285681	A/G	3.02857e-07	6.51876	Intergenic
9	Leaf prickles	2	SMEL3Ch02	16899668	G/A	2.40893e-08	7.61817	Intergenic
10	Leaf prickles	2	SMEL3Ch02	40128087	C/T	8.79631e-08	7.0557	Intergenic
11	Leaf prickles	2	SMEL3Ch02	79092061	T/C	1.26076e-10	9.89937	Intergenic
12	Leaf prickles	2	SMEL3Ch02	79092080	C/T	1.28118e-08	7.89239	Intergenic
13	Leaf prickles	2	SMEL3Ch02	79092169	C/A	1.91448e-07	6.71795	Intergenic
14	Leaf prickles	3	SMEL3Ch03	35561623	C/T	7.30875e-09	8.13616	SMEL_003g176660.1	Intron	Similar to ARF ADP-ribosylation factor 2 (Oryza sativa subsp. japonica OX=39947)
15	Leaf prickles	3	SMEL3Ch03	80612399	T/A	2.85811e-10	9.54392	SMEL_003g184780.1	exon,CDS	Protein of unknown function
16	Leaf prickles	3	SMEL3Ch03	84012140	G/C	2.54349e-07	6.59457	SMEL_003g187570.1	Intron	Similar to VIR Protein virilizer homolog (Arabidopsis thaliana OX=3702)
17	Leaf prickles	4	SMEL3Ch04	45986343	C/T	1.64159e-07	6.78474	SMEL_004g207810.1	exon,CDS	Similar to AKT2 Potassium channel AKT2/3 (Arabidopsis thaliana OX=3702)
18	Leaf prickles	4	SMEL3Ch04	98734254	T/C	2.88973e-09	8.53914	SMEL_004g217730.1	Intron	Protein of unknown function
19	Leaf prickles	4	SMEL3Ch04	103053337	C/T	3.90339e-07	6.40856	Intergenic
20	Leaf prickles	4	SMEL3Ch04	103953166	G/A	1.73001e-07	6.76195	SMEL_004g221830.1	CDS,exon	Similar to LDL3 Lysine-specific histone demethylase 1 homolog 3 (Arabidopsis thaliana OX=3702)
21	Leaf prickles	5	SMEL3Ch05	734440	C/T	2.66647e-07	6.57406	SMEL_005g224290.1,SMEL_005g224300.1	CDS,exon,UTR	Similar to GSVIVT00026920001 Probable polygalacturonase (Vitis vinifera OX=29760) | Similar to MPK4 Mitogen-activated protein kinase 4 (Arabidopsis thaliana OX=3702)
22	Leaf prickles	5	SMEL3Ch05	7207267	T/C	3.02804e-09	8.51884	SMEL_005g229060.1	exon,CDS	Similar to DPMS1 Dolichol-phosphate mannosyltransferase subunit 1 (Arabidopsis thaliana OX=3702)
23	Leaf prickles	5	SMEL3Ch05	7552127	A/G	3.68055e-09	8.43409	Intergenic
24	Leaf prickles	5	SMEL3Ch05	17058468	A/G	2.31782e-07	6.63492	Intergenic
25	Leaf prickles	5	SMEL3Ch05	37772115	C/T	3.55113e-07	6.44963	SMEL_005g237060.1	UTR,exon	Similar to ARI1 Probable E3 ubiquitin-protein ligase ARI1 (Arabidopsis thaliana OX=3702)
26	Leaf prickles	5	SMEL3Ch05	43376496	G/A	3.10032e-07	6.50859	SMEL_005g241700.1	Intron	Protein of unknown function
27	Leaf prickles	6	SMEL3Ch06	97237870	A/C	8.92056e-08	7.04961	SMEL_006g258930.1	Intron	Similar to CCT7 T-complex protein 1 subunit eta (Arabidopsis thaliana OX=3702)
28	Leaf prickles	6	SMEL3Ch06	102955264	T/C	7.72324e-09	8.1122	SMEL_006g264280.1	exon,CDS	Protein of unknown function
29	Leaf prickles	6	SMEL3Ch06	103421535	G/A	2.59137e-08	7.58647	SMEL_006g264880.1	CDS,exon	Similar to CDC20-1 Cell division cycle 20.1, cofactor of APC complex (Arabidopsis thaliana OX=3702)
30	Leaf prickles	6	SMEL3Ch06	104676481	T/C	2.31436e-07	6.63557	SMEL_006g266250.1	CDS,exon	Protein of unknown function
31	Leaf prickles	8	SMEL3Ch08	54103350	T/A	1.09508e-08	7.96055	SMEL_008g305950.1	exon,CDS	Similar to MAG5 Protein transport protein SEC16A homolog (Arabidopsis thaliana OX=3702)
32	Leaf prickles	8	SMEL3Ch08	54103424	T/C	2.62755e-07	6.58045	SMEL_008g305950.1	Intron	Similar to MAG5 Protein transport protein SEC16A homolog (Arabidopsis thaliana OX=3702)
33	Leaf prickles	8	SMEL3Ch08	97016054	A/G	1.94223e-08	7.7117	SMEL_008g312330.1	Intron	Similar to BTAF1 TATA-binding protein-associated factor BTAF1 (Arabidopsis thaliana OX=3702)
34	Leaf prickles	9	SMEL3Ch09	556607	C/T	5.313e-10	9.27466	SMEL_009g320070.1	Intron	Similar to At5g64680 Mediator-associated protein 2 (Arabidopsis thaliana OX=3702)
35	Leaf prickles	10	SMEL3Ch10	914775	G/T	3.13296e-08	7.50404	SMEL_010g336590.1	exon,CDS	Similar to BRO1 Vacuolar-sorting protein BRO1 (Arabidopsis thaliana OX=3702)
36	Leaf prickles	10	SMEL3Ch10	19152722	T/C	2.41124e-08	7.61776	SMEL_010g343620.1	Intron	Protein of unknown function
37	Leaf prickles	10	SMEL3Ch10	97758606	A/G	1.19192e-07	6.92375	Intergenic
38	Leaf prickles	12	SMEL3Ch12	92613506	G/C	4.36988e-08	7.35953	SMEL_012g394190.1	Intron	Similar to RAD51B DNA repair protein RAD51 homolog 2 (Arabidopsis thaliana OX=3702)
39	Stem prickles	1	SMEL3Ch01	1526096	T/A	2.69111e-07	6.57007	Intergenic
40	Stem prickles	1	SMEL3Ch01	1564720	T/G	6.40302e-10	9.19362	SMEL_001g116710.1	Intron	Similar to PPRD2 Polyprenol reductase 2 (Arabidopsis thaliana OX=3702)
41	Stem prickles	1	SMEL3Ch01	1594897	C/A	3.73187e-07	6.42807	SMEL_001g116740.1	Intron	Similar to VHA-c5 V-type proton ATPase subunit c5 (Arabidopsis thaliana OX=3702)
42	Stem prickles	1	SMEL3Ch01	1713589	T/C	4.15332e-07	6.3816	SMEL_001g116860.1	Intron	Similar to SH3P2 SH3 domain-containing protein 2 (Arabidopsis thaliana OX=3702)
43	Stem prickles	1	SMEL3Ch01	12260257	T/C	3.2968e-09	8.48191	SMEL_001g126390.1	Intron	Similar to LOX1.5 Probable linoleate 9S-lipoxygenase 5 (Solanum tuberosum OX=4113)
44	Stem prickles	1	SMEL3Ch01	13393052	A/G	2.23742e-07	6.65025	SMEL_001g127310.1	exon,CDS	Similar to MED14 Mediator of RNA polymerase II transcription subunit 14 (Arabidopsis thaliana OX=3702)
45	Stem prickles	1	SMEL3Ch01	13393109	A/G	3.07561e-07	6.51207	SMEL_001g127310.1	Intron	Similar to MED14 Mediator of RNA polymerase II transcription subunit 14 (Arabidopsis thaliana OX=3702)
46	Stem prickles	1	SMEL3Ch01	14404622	A/C	4.09974e-07	6.38724	SMEL_001g128150.1	CDS,exon	Similar to ASIL2 Trihelix transcription factor ASIL2 (Arabidopsis thaliana OX=3702)
47	Stem prickles	1	SMEL3Ch01	16774430	A/C	3.00102e-07	6.52273	SMEL_001g129700.1	exon,CDS	Similar to BRM ATP-dependent helicase BRM (Arabidopsis thaliana OX=3702)
48	Stem prickles	1	SMEL3Ch01	16774577	C/G	2.65417e-07	6.57607	SMEL_001g129700.1	exon,CDS	Similar to BRM ATP-dependent helicase BRM (Arabidopsis thaliana OX=3702)
49	Stem prickles	1	SMEL3Ch01	18305902	G/A	3.99685e-07	6.39828	SMEL_001g130790.1	CDS,exon	Similar to SDR3b Short-chain dehydrogenase reductase 3b (Arabidopsis thaliana OX=3702)
50	Stem prickles	1	SMEL3Ch01	27942418	C/A	1.68137e-07	6.77434	SMEL_001g136360.1	CDS,exon	Similar to WRKY35 Probable WRKY transcription factor 35 (Arabidopsis thaliana OX=3702)
51	Stem prickles	1	SMEL3Ch01	32132005	T/C	1.40937e-07	6.85098	SMEL_001g138090.1	exon,CDS	Similar to sbt3 Subtilisin-like protease SBT3 (Solanum lycopersicum OX=4081)
52	Stem prickles	1	SMEL3Ch01	128124327	G/T	1.08546e-07	6.96439	SMEL_001g148910.1	Intron	Similar to RPP2B 60S acidic ribosomal protein P2B (Zea mays OX=4577)
53	Stem prickles	2	SMEL3Ch02	6043194	G/A	4.71271e-09	8.32673	Intergenic
54	Stem prickles	2	SMEL3Ch02	39449463	A/T	2.20649e-07	6.6563	Intergenic
55	Stem prickles	2	SMEL3Ch02	42519298	T/G	3.16436e-07	6.49971	SMEL_002g157350.1	exon,CDS	Similar to NUP214 Nuclear pore complex protein NUP214 (Arabidopsis thaliana OX=3702)
56	Stem prickles	2	SMEL3Ch02	54482151	A/C	1.22731e-07	6.91105	SMEL_002g158610.1	exon,CDS	Protein of unknown function
57	Stem prickles	2	SMEL3Ch02	79009602	C/T	2.15375e-07	6.6668	SMEL_002g164430.1	exon,CDS	Similar to ABCB15 ABC transporter B family member 15 (Arabidopsis thaliana OX=3702)
58	Stem prickles	2	SMEL3Ch02	80946652	A/G	2.86981e-07	6.54215	SMEL_002g166430.1	Intron	Similar to RCOM_0711420 Methylthioribose-1-phosphate isomerase (Ricinus communis OX=3988)
59	Stem prickles	2	SMEL3Ch02	83222250	T/C	6.6175e-08	7.17931	SMEL_002g168910.1	exon,CDS	Protein of unknown function
60	Stem prickles	2	SMEL3Ch02	83279016	A/T	3.55636e-07	6.44899	SMEL_002g169000.1	Intron	Similar to GLCAK1 Glucuronokinase 1 (Arabidopsis thaliana OX=3702)
61	Stem prickles	3	SMEL3Ch03	1624543	G/C	4.21379e-09	8.37533	Intergenic
62	Stem prickles	3	SMEL3Ch03	67907292	C/T	2.13561e-08	7.67048	SMEL_003g180200.1	Intron	Similar to ARPC1A Actin-related protein 2/3 complex subunit 1A (Arabidopsis thaliana OX=3702)
63	Stem prickles	3	SMEL3Ch03	77888402	T/C	2.57024e-07	6.59003	SMEL_003g183280.1	exon,CDS	Protein of unknown function
64	Stem prickles	3	SMEL3Ch03	83215219	A/G	2.24587e-08	7.64862	Intergenic
65	Stem prickles	3	SMEL3Ch03	83215354	A/G	6.63237e-08	7.17833	Intergenic
66	Stem prickles	3	SMEL3Ch03	90770664	C/G	4.04043e-07	6.39357	SMEL_003g194110.1	Intron	Similar to DCL4 Endoribonuclease Dicer homolog 4 (Oryza sativa subsp. japonica OX=39947)
67	Stem prickles	3	SMEL3Ch03	93457014	A/G	3.74201e-07	6.4269	SMEL_003g196360.1	exon,CDS	Similar to At4g29120 Probable 3-hydroxyisobutyrate dehydrogenase-like 1, mitochondrial (Arabidopsis thaliana OX=3702)
68	Stem prickles	4	SMEL3Ch04	433115	A/T	2.26365e-09	8.64519	Intergenic
69	Stem prickles	4	SMEL3Ch04	1400022	C/T	3.55636e-07	6.44899	SMEL_004g200780.1	Intron	Similar to ANS Probable 2-oxoglutarate-dependent dioxygenase ANS (Arabidopsis thaliana OX=3702)
70	Stem prickles	4	SMEL3Ch04	20949814	A/T	8.96544e-08	7.04743	SMEL_004g205850.1	exon,CDS	Similar to ABCF4 ABC transporter F family member 4 (Arabidopsis thaliana OX=3702)
71	Stem prickles	4	SMEL3Ch04	91603702	C/T	1.22151e-07	6.9131	SMEL_004g213960.1	Intron	Similar to COG0212 5-formyltetrahydrofolate cyclo-ligase-like protein COG0212 (Arabidopsis thaliana OX=3702)
72	Stem prickles	4	SMEL3Ch04	98734254	T/C	2.39903e-08	7.61997	SMEL_004g217730.1	Intron	Protein of unknown function
73	Stem prickles	4	SMEL3Ch04	100137340	T/G	1.7053e-08	7.7682	SMEL_004g218780.1	Intron	Similar to TAF4B Transcription initiation factor TFIID subunit 4b (Arabidopsis thaliana OX=3702)
74	Stem prickles	5	SMEL3Ch05	2527410	T/C	7.00327e-08	7.1547	SMEL_005g225530.1	exon,CDS	Similar to At5g28040 Probable transcription factor At5g28040 (Arabidopsis thaliana OX=3702)
75	Stem prickles	5	SMEL3Ch05	31730496	A/G	4.83614e-12	11.3155	SMEL_005g234070.1	exon,CDS	Similar to GSTT1 Glutathione S-transferase T1 (Arabidopsis thaliana OX=3702)
76	Stem prickles	5	SMEL3Ch05	37772115	C/T	3.1556e-07	6.50092	SMEL_005g237060.1	UTR,exon	Similar to ARI1 Probable E3 ubiquitin-protein ligase ARI1 (Arabidopsis thaliana OX=3702)
77	Stem prickles	5	SMEL3Ch05	37871539	C/T	2.61894e-07	6.58187	SMEL_005g237220.1	Intron	Similar to SYP61 Syntaxin-61 (Arabidopsis thaliana OX=3702)
78	Stem prickles	5	SMEL3Ch05	38870851	G/A	1.73686e-07	6.76024	Intergenic
79	Stem prickles	5	SMEL3Ch05	39962681	T/C	3.24656e-07	6.48858	SMEL_005g240690.1	exon,CDS	Similar to At5g02620 Ankyrin repeat-containing protein At5g02620 (Arabidopsis thaliana OX=3702)
80	Stem prickles	5	SMEL3Ch05	40757336	C/T	7.88079e-08	7.10343	SMEL_005g237690.1	exon,CDS	Similar to HMGS Hydroxymethylglutaryl-CoA synthase (Arabidopsis thaliana OX=3702)
81	Stem prickles	5	SMEL3Ch05	40942363	C/T	1.45324e-07	6.83766	SMEL_005g237960.1	Intron	Similar to SEC5A Exocyst complex component SEC5A (Arabidopsis thaliana OX=3702)
82	Stem prickles	5	SMEL3Ch05	40942430	T/G	1.45324e-07	6.83766	SMEL_005g237960.1	Intron	Similar to SEC5A Exocyst complex component SEC5A (Arabidopsis thaliana OX=3702)
83	Stem prickles	5	SMEL3Ch05	43376496	G/A	7.92287e-09	8.10112	SMEL_005g241700.1	Intron	Protein of unknown function
84	Stem prickles	6	SMEL3Ch06	1451519	C/T	2.58113e-09	8.58819	Intergenic
85	Stem prickles	6	SMEL3Ch06	15440554	G/A	4.14946e-07	6.38201	SMEL_006g245700.1	CDS,exon	Similar to At5g02620 Ankyrin repeat-containing protein At5g02620 (Arabidopsis thaliana OX=3702)
86	Stem prickles	6	SMEL3Ch06	74698808	G/A	4.38957e-08	7.35758	SMEL_006g251410.1	exon,CDS	Similar to ABCG45 ABC transporter G family member 45 (Oryza sativa subsp. japonica OX=39947)
87	Stem prickles	6	SMEL3Ch06	97237870	A/C	9.54763e-08	7.0201	SMEL_006g258930.1	Intron	Similar to CCT7 T-complex protein 1 subunit eta (Arabidopsis thaliana OX=3702)
88	Stem prickles	6	SMEL3Ch06	98036907	C/A	5.59978e-08	7.25183	SMEL_006g259550.1	exon,CDS	Similar to PATL5 Patellin-5 (Arabidopsis thaliana OX=3702)
89	Stem prickles	6	SMEL3Ch06	100987454	G/A	2.20649e-07	6.6563	SMEL_006g262170.1	exon,CDS	Similar to APCB1 Aspartyl protease APCB1 (Arabidopsis thaliana OX=3702)
90	Stem prickles	6	SMEL3Ch06	103765514	A/C	9.88957e-09	8.00482	SMEL_006g265350.1	exon,UTR	Similar to ARI7 Probable E3 ubiquitin-protein ligase ARI7 (Arabidopsis thaliana OX=3702)
91	Stem prickles	6	SMEL3Ch06	107942011	C/T	3.28017e-07	6.4841	SMEL_006g269960.1	Intron	Similar to At4g13710 Probable pectate lyase 15 (Arabidopsis thaliana OX=3702)
92	Stem prickles	6	SMEL3Ch06	108333491	T/A	3.31546e-07	6.47946	Intergenic
93	Stem prickles	7	SMEL3Ch07	2960890	T/A	7.9075e-08	7.10196	Intergenic
94	Stem prickles	7	SMEL3Ch07	13351240	A/G	6.63237e-08	7.17833	Intergenic
95	Stem prickles	7	SMEL3Ch07	124492376	A/G	2.61894e-07	6.58187	SMEL_007g286180.1	exon,CDS	Similar to At3g27390 Uncharacterized membrane protein At3g27390 (Arabidopsis thaliana OX=3702)
96	Stem prickles	7	SMEL3Ch07	124492462	C/T	2.61894e-07	6.58187	SMEL_007g286180.1	Intron	Similar to At3g27390 Uncharacterized membrane protein At3g27390 (Arabidopsis thaliana OX=3702)
97	Stem prickles	7	SMEL3Ch07	132574132	T/C	1.2358e-08	7.90805	Intergenic
98	Stem prickles	7	SMEL3Ch07	132574222	A/T	3.55636e-07	6.44899	Intergenic
99	Stem prickles	7	SMEL3Ch07	134890807	T/C	1.40937e-07	6.85098	SMEL_007g290860.1	exon,CDS	Similar to TPA1 Phenylalanine ammonia-lyase (Nicotiana tabacum OX=4097)
100	Stem prickles	7	SMEL3Ch07	135350478	G/A	1.97687e-07	6.70402	SMEL_007g291300.1	exon,CDS	Similar to At4g17915 Putative pentatricopeptide repeat-containing protein At4g17915 (Arabidopsis thaliana OX=3702)
101	Stem prickles	7	SMEL3Ch07	136851079	A/G	3.36425e-08	7.47311	SMEL_007g292220.1	Intron	Protein of unknown function
102	Stem prickles	7	SMEL3Ch07	140047230	T/C	4.28921e-08	7.36762	Intergenic
103	Stem prickles	7	SMEL3Ch07	141350231	C/T	3.61025e-07	6.44246	SMEL_007g296380.1	exon,CDS	Similar to HSC80 Heat shock cognate protein 80 (Solanum lycopersicum OX=4081)
104	Stem prickles	8	SMEL3Ch08	4114278	G/C	2.77455e-07	6.55681	SMEL_008g300170.1	Intron	Similar to PCMP-H12 Pentatricopeptide repeat-containing protein At1g08070, chloroplastic (Arabidopsis thaliana OX=3702)
105	Stem prickles	8	SMEL3Ch08	4114368	C/T	4.67469e-11	10.3302	SMEL_008g300170.1	Intron	Similar to PCMP-H12 Pentatricopeptide repeat-containing protein At1g08070, chloroplastic (Arabidopsis thaliana OX=3702)
106	Stem prickles	8	SMEL3Ch08	4309674	A/G	2.8028e-07	6.55241	Intergenic
107	Stem prickles	8	SMEL3Ch08	13353668	C/T	1.33947e-09	8.87307	SMEL_008g302900.1	Intron	Similar to APY2 Apyrase 2 (Arabidopsis thaliana OX=3702)
108	Stem prickles	8	SMEL3Ch08	64119358	T/C	3.55636e-07	6.44899	SMEL_008g306750.1	exon,CDS	Similar to PAA2 Copper-transporting ATPase PAA2, chloroplastic (Arabidopsis thaliana OX=3702)
109	Stem prickles	8	SMEL3Ch08	64393392	C/T	4.05429e-09	8.39209	SMEL_008g306760.1	Intron	Similar to ERECTA LRR receptor-like serine/threonine-protein kinase ERECTA (Arabidopsis thaliana OX=3702)
110	Stem prickles	8	SMEL3Ch08	64393445	G/A	1.92157e-07	6.71634	SMEL_008g306760.1	Intron	Similar to ERECTA LRR receptor-like serine/threonine-protein kinase ERECTA (Arabidopsis thaliana OX=3702)
111	Stem prickles	8	SMEL3Ch08	93970409	A/G	4.85568e-09	8.31375	SMEL_008g311270.1	Intron	Protein of unknown function
112	Stem prickles	8	SMEL3Ch08	93970438	T/C	4.85568e-09	8.31375	SMEL_008g311270.1	Intron	Protein of unknown function
113	Stem prickles	8	SMEL3Ch08	93970534	C/T	4.85568e-09	8.31375	SMEL_008g311270.1	exon,CDS	Protein of unknown function
114	Stem prickles	8	SMEL3Ch08	96172446	G/T	5.66163e-08	7.24706	SMEL_008g311880.1	exon,CDS	Similar to CNGC14 Probable cyclic nucleotide-gated ion channel 14 (Arabidopsis thaliana OX=3702)
115	Stem prickles	8	SMEL3Ch08	101540867	C/T	1.45939e-07	6.83583	SMEL_008g314320.1	CDS,exon	Similar to ROC3 Homeobox-leucine zipper protein ROC3 (Oryza sativa subsp. indica OX=39946)
116	Stem prickles	9	SMEL3Ch09	486588	T/C	2.61894e-07	6.58187	SMEL_009g320050.1	exon,CDS	Similar to At1g57790 F-box/kelch-repeat protein At1g57790 (Arabidopsis thaliana OX=3702)
117	Stem prickles	9	SMEL3Ch09	5051405	T/A	3.10514e-07	6.50792	SMEL_009g322990.1	exon,CDS	Similar to NRPB6B DNA-directed RNA polymerases II and V subunit 6B (Arabidopsis thaliana OX=3702)
118	Stem prickles	9	SMEL3Ch09	8826087	C/G	3.55636e-07	6.44899	SMEL_009g324500.1	exon,CDS	Protein of unknown function
119	Stem prickles	9	SMEL3Ch09	8826088	C/T	3.55636e-07	6.44899	SMEL_009g324500.1	exon,CDS	Protein of unknown function
120	Stem prickles	9	SMEL3Ch09	10687639	A/C	9.30635e-08	7.03122	SMEL_009g325050.1	exon,CDS	Similar to LBD27 LOB domain-containing protein 27 (Arabidopsis thaliana OX=3702)
121	Stem prickles	9	SMEL3Ch09	16674018	A/G	4.06888e-07	6.39052	Intergenic
122	Stem prickles	9	SMEL3Ch09	19935371	A/G	3.9964e-07	6.39833	SMEL_009g327420.1	exon,CDS	Similar to At3g63340 Probable protein phosphatase 2C 51 (Arabidopsis thaliana OX=3702)
123	Stem prickles	9	SMEL3Ch09	34095907	T/G	2.55097e-07	6.5933	SMEL_009g334480.1	UTR,exon	Similar to BGAL9 Beta-galactosidase 9 (Arabidopsis thaliana OX=3702)
124	Stem prickles	9	SMEL3Ch09	34096051	T/G	2.32871e-08	7.63288	SMEL_009g334480.1	exon,CDS	Similar to BGAL9 Beta-galactosidase 9 (Arabidopsis thaliana OX=3702)
125	Stem prickles	10	SMEL3Ch10	914775	G/T	5.88188e-10	9.23048	SMEL_010g336590.1	exon,CDS	Similar to BRO1 Vacuolar-sorting protein BRO1 (Arabidopsis thaliana OX=3702)
126	Stem prickles	10	SMEL3Ch10	1407017	G/A	3.15978e-08	7.50034	SMEL_010g336960.1	CDS,exon	Protein of unknown function
127	Stem prickles	10	SMEL3Ch10	3003029	T/C	1.36873e-08	7.86368	SMEL_010g337970.1	exon,CDS	Similar to At4g27520 Early nodulin-like protein 2 (Arabidopsis thaliana OX=3702)
128	Stem prickles	10	SMEL3Ch10	3929303	C/T	1.36549e-07	6.86471	SMEL_010g338800.1	Intron	Similar to At1g07170 PHD finger-like domain-containing protein 5B (Arabidopsis thaliana OX=3702)
129	Stem prickles	10	SMEL3Ch10	6032590	T/C	8.95556e-11	10.0479	SMEL_010g340650.1	exon,CDS	Similar to MAA3 Probable helicase MAGATAMA 3 (Arabidopsis thaliana OX=3702)
130	Stem prickles	10	SMEL3Ch10	7312362	C/G	1.00356e-07	6.99846	Intergenic
131	Stem prickles	10	SMEL3Ch10	8483799	G/T	1.2001e-11	10.9208	SMEL_010g341450.1	Intron	Similar to ETFA Electron transfer flavoprotein subunit alpha, mitochondrial (Arabidopsis thaliana OX=3702)
132	Stem prickles	10	SMEL3Ch10	88155265	A/G	1.89544e-07	6.72229	Intergenic
133	Stem prickles	10	SMEL3Ch10	94343310	C/T	4.14946e-07	6.38201	SMEL_010g352800.1	exon,CDS	Similar to ETO1 Ethylene-overproduction protein 1 (Arabidopsis thaliana OX=3702)
134	Stem prickles	10	SMEL3Ch10	95813547	C/T	3.28501e-10	9.48346	SMEL_010g353430.1	exon,CDS	Similar to ECI1 Enoyl-CoA delta isomerase 1, peroxisomal (Arabidopsis thaliana OX=3702)
135	Stem prickles	10	SMEL3Ch10	97471878	A/G	4.14946e-07	6.38201	SMEL_010g354170.1	Intron	Similar to At1g06840 Probable LRR receptor-like serine/threonine-protein kinase At1g06840 (Arabidopsis thaliana OX=3702)
136	Stem prickles	11	SMEL3Ch11	7490426	G/A	2.09546e-07	6.67872	SMEL_011g365790.1	exon,CDS	Similar to NAC078 NAC domain-containing protein 78 (Arabidopsis thaliana OX=3702)
137	Stem prickles	11	SMEL3Ch11	9392744	A/C	2.61894e-07	6.58187	SMEL_011g367150.1	Intron	Similar to UBP27 Ubiquitin carboxyl-terminal hydrolase 27 (Arabidopsis thaliana OX=3702)
138	Stem prickles	11	SMEL3Ch11	9474306	A/T	4.14946e-07	6.38201	SMEL_011g367210.1	Intron	Similar to MED35C Pre-mRNA-processing protein 40C (Arabidopsis thaliana OX=3702)
139	Stem prickles	11	SMEL3Ch11	71457233	T/A	1.24797e-09	8.90379	SMEL_011g379480.1	Intron	Similar to RPL35 60S ribosomal protein L35 (Euphorbia esula OX=3993)
140	Stem prickles	12	SMEL3Ch12	7490769	A/G	1.12643e-07	6.9483	SMEL_012g384040.1	exon,CDS	Similar to KIN7D Kinesin-like protein KIN-7D, mitochondrial (Arabidopsis thaliana OX=3702)
141	Stem prickles	12	SMEL3Ch12	51913612	C/G	4.14946e-07	6.38201	SMEL_012g389130.1	CDS,exon	Similar to At5g47840 Adenylate kinase 2, chloroplastic (Arabidopsis thaliana OX=3702)
142	Stem prickles	12	SMEL3Ch12	95717356	A/G	4.76808e-08	7.32166	SMEL_012g396220.1	Intron	Similar to PYR5-6 Uridine 5'-monophosphate synthase (Fragment) (Nicotiana tabacum OX=4097)
143	Stem prickles	12	SMEL3Ch12	95905474	C/T	1.47677e-07	6.83069	SMEL_012g396440.1	exon,CDS	Protein of unknown function
144	Flower size	1	SMEL3Ch01	273979	G/A	2.90008e-07	6.53759	SMEL_001g115120.1	exon,CDS	Similar to GLR3.2 Glutamate receptor 3.2 (Arabidopsis thaliana OX=3702)
145	Flower size	1	SMEL3Ch01	274166	T/C	1.05215e-08	7.97792	SMEL_001g115120.1	exon,CDS	Similar to GLR3.2 Glutamate receptor 3.2 (Arabidopsis thaliana OX=3702)
146	Flower size	1	SMEL3Ch01	542045	C/T	4.13581e-07	6.38344	SMEL_001g115450.1	exon,CDS	Similar to IYO Transcriptional elongation regulator MINIYO (Arabidopsis thaliana OX=3702)
147	Flower size	1	SMEL3Ch01	7616284	T/C	3.45411e-07	6.46166	SMEL_001g122380.1	Intron	Similar to RPS12 40S ribosomal protein S12 (Hordeum vulgare OX=4513)
148	Flower size	1	SMEL3Ch01	9024429	C/A	1.09119e-07	6.9621	SMEL_001g123640.1	exon,CDS	Similar to NUP160 Nuclear pore complex protein NUP160 (Arabidopsis thaliana OX=3702)
149	Flower size	1	SMEL3Ch01	9024444	A/G	1.79687e-08	7.74548	SMEL_001g123640.1	exon,CDS	Similar to NUP160 Nuclear pore complex protein NUP160 (Arabidopsis thaliana OX=3702)
150	Flower size	1	SMEL3Ch01	9189289	T/A	2.35241e-08	7.62849	SMEL_001g123800.1	Intron	Similar to PAE12 Pectin acetylesterase 12 (Arabidopsis thaliana OX=3702)
151	Flower size	1	SMEL3Ch01	12681936	C/T	7.06363e-09	8.15097	SMEL_001g126710.1	exon,CDS	Similar to At5g14770 Pentatricopeptide repeat-containing protein At5g14770, mitochondrial (Arabidopsis thaliana OX=3702)
152	Flower size	1	SMEL3Ch01	15183316	G/T	1.98151e-07	6.703	SMEL_001g128810.1	exon,CDS	Similar to ARF70 B3 domain-containing protein At2g31720 (Arabidopsis thaliana OX=3702)
153	Flower size	1	SMEL3Ch01	18189093	A/T	4.13581e-07	6.38344	SMEL_001g130740.1	exon,CDS	Similar to PCMP-H60 Pentatricopeptide repeat-containing protein At2g27610 (Arabidopsis thaliana OX=3702)
154	Flower size	1	SMEL3Ch01	22873970	G/A	1.0358e-07	6.98472	SMEL_001g133730.1	Intron	Similar to EML3 Protein EMSY-LIKE 3 (Arabidopsis thaliana OX=3702)
155	Flower size	1	SMEL3Ch01	127731040	T/C	4.13581e-07	6.38344	SMEL_001g148700.1	Intron	Similar to BSL3 Serine/threonine-protein phosphatase BSL3 (Arabidopsis thaliana OX=3702)
156	Flower size	1	SMEL3Ch01	130306225	C/G	1.88353e-07	6.72503	SMEL_001g149710.1	CDS,exon	Similar to CAM Calmodulin (Helianthus annuus OX=4232)
157	Flower size	1	SMEL3Ch01	134428884	G/C	1.02947e-08	7.98739	SMEL_001g151850.1	exon,CDS	Similar to BLH1 BEL1-like homeodomain protein 1 (Arabidopsis thaliana OX=3702)
158	Flower size	1	SMEL3Ch02	57504207	T/G	4.13581e-07	6.38344	SMEL_002g159210.1	Intron	Similar to ycf2-A Protein Ycf2 A (Atropa belladonna OX=33113)
159	Flower size	2	SMEL3Ch02	59617555	G/A	4.86743e-09	8.3127	SMEL_002g159930.1	exon,CDS	Similar to ASF1A Probable histone chaperone ASF1A (Arabidopsis thaliana OX=3702)
160	Flower size	2	SMEL3Ch02	74850343	G/C	7.69028e-08	7.11406	SMEL_002g162220.1	exon,CDS	Protein of unknown function
161	Flower size	2	SMEL3Ch02	80612501	T/G	4.25455e-07	6.37115	SMEL_002g166050.1	exon,CDS	Similar to RPOT2 DNA-directed RNA polymerase 2, chloroplastic/mitochondrial (Nicotiana sylvestris OX=4096)
162	Flower size	2	SMEL3Ch02	82415875	C/T	4.00542e-07	6.39735	SMEL_002g168060.1	exon,CDS	Similar to Os04g0445000 Potassium channel KOR2 (Oryza sativa subsp. japonica OX=39947)
163	Flower size	2	SMEL3Ch02	82415910	C/T	4.00542e-07	6.39735	SMEL_002g168060.1	exon,CDS	Similar to Os04g0445000 Potassium channel KOR2 (Oryza sativa subsp. japonica OX=39947)
164	Flower size	2	SMEL3Ch02	83217476	G/A	5.6385e-08	7.24884	SMEL_002g168900.1	exon,CDS	Similar to Protein kinase PVPK-1 (Phaseolus vulgaris OX=3885)
165	Flower size	2	SMEL3Ch03	2759070	T/A	4.46755e-08	7.34993	SMEL_003g171130.1	exon,CDS	Similar to VPS28-2 Vacuolar protein sorting-associated protein 28 homolog 2 (Arabidopsis thaliana OX=3702)
166	Flower size	2	SMEL3Ch03	25001324	A/C	5.89604e-08	7.22944	SMEL_003g175710.1	Intron	Similar to LIG4 DNA ligase 4 (Arabidopsis thaliana OX=3702)
167	Flower size	3	SMEL3Ch03	61199628	T/C	2.84631e-07	6.54572	SMEL_003g179010.1	Intron	Similar to NAT7 Nucleobase-ascorbate transporter 7 (Arabidopsis thaliana OX=3702)
168	Flower size	3	SMEL3Ch03	83360908	A/G	1.88247e-08	7.72527	SMEL_003g187040.1	Intron	Similar to LCB2b Long chain base biosynthesis protein 2b (Arabidopsis thaliana OX=3702)
169	Flower size	3	SMEL3Ch03	84331882	T/C	7.00007e-08	7.1549	SMEL_003g187980.1	exon,UTR	Similar to CBSCBSPB4 CBS domain-containing protein CBSCBSPB4 (Arabidopsis thaliana OX=3702)
170	Flower size	3	SMEL3Ch03	84475264	C/T	3.57006e-07	6.44732	SMEL_003g188100.1	CDS,exon	Similar to HAG3 Elongator complex protein 3 (Arabidopsis thaliana OX=3702)
171	Flower size	3	SMEL3Ch03	91780622	G/A	6.92135e-08	7.15981	SMEL_003g194770.1	CDS,exon	Similar to At3g25440 Uncharacterized CRM domain-containing protein At3g25440, chloroplastic (Arabidopsis thaliana OX=3702)
172	Flower size	3	SMEL3Ch03	93572148	C/T	4.13581e-07	6.38344	SMEL_003g196450.1	exon,CDS	Similar to IREH1 Probable serine/threonine protein kinase IREH1 (Arabidopsis thaliana OX=3702)
173	Flower size	3	SMEL3Ch03	95949832	T/C	1.52736e-07	6.81606	SMEL_003g198890.1	Intron	Protein of unknown function
174	Flower size	3	SMEL3Ch04	2503671	C/T	1.65952e-08	7.78002	SMEL_004g201580.1	Intron	Protein of unknown function
175	Flower size	3	SMEL3Ch04	2503698	A/G	6.7132e-08	7.17307	SMEL_004g201580.1	Intron	Protein of unknown function
176	Flower size	3	SMEL3Ch04	3952504	T/C	4.13581e-07	6.38344	SMEL_004g202670.1	exon,CDS	Similar to Os05g0239150 Zinc finger BED domain-containing protein RICESLEEPER 1 (Oryza sativa subsp. japonica OX=39947)
177	Flower size	3	SMEL3Ch04	4151064	T/C	3.0329e-10	9.51814	SMEL_004g202900.1	Intron	Similar to UVR8 Ultraviolet-B receptor UVR8 (Arabidopsis thaliana OX=3702)
178	Flower size	3	SMEL3Ch04	32803808	C/T	1.45414e-08	7.83739	SMEL_004g207110.1	UTR,exon	Similar to LHP1 Chromo domain protein LHP1 (Solanum lycopersicum OX=4081)
179	Flower size	4	SMEL3Ch04	80725074	G/C	1.57908e-07	6.8016	SMEL_004g211460.1	Intron	Similar to PEX1 Peroxisome biogenesis protein 1 (Arabidopsis thaliana OX=3702)
180	Flower size	4	SMEL3Ch04	95205904	T/C	1.26954e-07	6.89635	SMEL_004g215720.1	Intron	Similar to At5g23430 Katanin p80 WD40 repeat-containing subunit B1 homolog (Arabidopsis thaliana OX=3702)
181	Flower size	4	SMEL3Ch04	97743099	A/G	4.13581e-07	6.38344	SMEL_004g217090.1	exon,CDS	Similar to DJA6 Chaperone protein dnaJ A6, chloroplastic (Arabidopsis thaliana OX=3702)
182	Flower size	4	SMEL3Ch04	101913048	T/A	4.13581e-07	6.38344	SMEL_004g220090.1	exon,CDS	Protein of unknown function
183	Flower size	4	SMEL3Ch04	103402368	A/G	3.22977e-07	6.49083	SMEL_004g221460.1	CDS,exon	Similar to NTF3 Mitogen-activated protein kinase homolog NTF3 (Nicotiana tabacum OX=4097)
184	Flower size	4	SMEL3Ch04	105161328	G/A	1.58473e-08	7.80004	SMEL_004g223250.1	Intron	Similar to GAPB Glyceraldehyde-3-phosphate dehydrogenase GAPB, chloroplastic (Arabidopsis thaliana OX=3702)
185	Flower size	4	SMEL3Ch04	105421679	A/G	3.66303e-07	6.43616	SMEL_004g223570.1	Intron	Similar to LHCB7 Chlorophyll a-b binding protein 7, chloroplastic (Arabidopsis thaliana OX=3702)
186	Flower size	4	SMEL3Ch05	358372	A/G	6.39313e-08	7.19429	SMEL_005g224090.1	Intron	Protein of unknown function
187	Flower size	4	SMEL3Ch05	4580830	T/G	1.17052e-09	8.93162	SMEL_005g227340.1	exon,CDS	Similar to UVR8 Ultraviolet-B receptor UVR8 (Arabidopsis thaliana OX=3702)
188	Flower size	4	SMEL3Ch05	7870143	T/C	1.94216e-07	6.71171	SMEL_005g229620.1	Intron	Protein of unknown function
189	Flower size	4	SMEL3Ch05	10260562	A/G	3.99881e-08	7.39807	SMEL_005g230850.1	Intron	Similar to CCT3 T-complex protein 1 subunit gamma (Arabidopsis thaliana OX=3702)
190	Flower size	4	SMEL3Ch05	42973351	T/C	1.82036e-07	6.73984	SMEL_005g241380.1	Intron	Similar to ARPC4 Actin-related protein 2/3 complex subunit 4 (Arabidopsis thaliana OX=3702)
191	Flower size	4	SMEL3Ch05	43043022	T/C	1.85629e-07	6.73135	SMEL_005g241490.1	exon,CDS	Similar to HSFA5 Heat stress transcription factor A-5 (Arabidopsis thaliana OX=3702)
192	Flower size	4	SMEL3Ch06	32687195	T/C	1.59046e-07	6.79848	SMEL_006g246780.1	exon,CDS	Similar to MOM1 Helicase protein MOM1 (Arabidopsis thaliana OX=3702)
193	Flower size	5	SMEL3Ch06	88289719	A/C	1.07643e-07	6.96802	SMEL_006g254530.1	Intron	Similar to RPS15 40S ribosomal protein S15 (Elaeis oleifera OX=80265)
194	Flower size	5	SMEL3Ch06	95395351	A/C	2.14937e-07	6.66769	SMEL_006g257670.1	Intron	Protein of unknown function
195	Flower size	5	SMEL3Ch06	104019362	A/T	2.18135e-07	6.66127	SMEL_006g265650.1	Intron	Similar to CDKC-1 Cyclin-dependent kinase C-1 (Arabidopsis thaliana OX=3702)
196	Flower size	5	SMEL3Ch07	4567788	G/A	3.6094e-07	6.44256	SMEL_007g274000.1	exon,CDS	Similar to Pyrophosphate-energized vacuolar membrane proton pump (Vigna radiata var. radiata OX=3916)
197	Flower size	5	SMEL3Ch07	17622974	A/T	2.68661e-07	6.57079	SMEL_007g275890.1	Intron	Similar to ACA8 Calcium-transporting ATPase 8, plasma membrane-type (Arabidopsis thaliana OX=3702)
198	Flower size	5	SMEL3Ch07	46179636	A/C	1.59711e-07	6.79667	SMEL_007g278940.1	exon,CDS	Similar to PME13 Probable pectinesterase/pectinesterase inhibitor 13 (Arabidopsis thaliana OX=3702)
199	Flower size	5	SMEL3Ch07	46383345	A/G	2.11833e-07	6.67401	SMEL_007g278980.1	Intron	Similar to ARA1 L-arabinokinase (Arabidopsis thaliana OX=3702)
200	Flower size	6	SMEL3Ch07	87351928	C/T	4.13581e-07	6.38344	SMEL_007g282660.1	exon,CDS	Protein of unknown function
201	Flower size	6	SMEL3Ch07	102347056	G/C	1.45414e-08	7.83739	SMEL_007g283880.1	Intron	Similar to PRP40A Pre-mRNA-processing protein 40A (Arabidopsis thaliana OX=3702)
202	Flower size	6	SMEL3Ch07	102347066	G/C	1.45414e-08	7.83739	SMEL_007g283880.1	Intron	Similar to PRP40A Pre-mRNA-processing protein 40A (Arabidopsis thaliana OX=3702)
203	Flower size	6	SMEL3Ch07	112445697	T/C	3.65746e-08	7.43682	SMEL_007g284600.1	exon,CDS	Similar to WEB1 Protein WEAK CHLOROPLAST MOVEMENT UNDER BLUE LIGHT 1 (Arabidopsis thaliana OX=3702)
204	Flower size	6	SMEL3Ch07	130519405	C/T	1.95224e-07	6.70947	SMEL_007g288410.1	Intron	Similar to HSD1 11-beta-hydroxysteroid dehydrogenase 1A (Arabidopsis thaliana OX=3702)
205	Flower size	6	SMEL3Ch07	130826051	T/A	4.13581e-07	6.38344	SMEL_007g288600.1	exon,CDS	Similar to CDC5 Cell division cycle 5-like protein (Arabidopsis thaliana OX=3702)
206	Flower size	6	SMEL3Ch07	137863266	C/T	8.56318e-08	7.06736	SMEL_007g292940.1	exon,CDS	Similar to BGLU41 Putative beta-glucosidase 41 (Arabidopsis thaliana OX=3702)
207	Flower size	6	SMEL3Ch07	139178816	C/T	2.99856e-07	6.52309	SMEL_007g294060.1	exon,CDS	Similar to PCMP-A2 Pentatricopeptide repeat-containing protein At4g18520, chloroplastic (Arabidopsis thaliana OX=3702)
208	Flower size	6	SMEL3Ch07	141385183	T/C	1.4961e-07	6.82504	SMEL_007g296440.1	exon,CDS	Protein of unknown function
209	Flower size	6	SMEL3Ch08	64119371	T/C	1.31904e-07	6.87974	SMEL_008g306750.1	exon,CDS	Similar to PAA2 Copper-transporting ATPase PAA2, chloroplastic (Arabidopsis thaliana OX=3702)
210	Flower size	6	SMEL3Ch08	97076245	A/G	3.03739e-07	6.5175	SMEL_008g312340.1	UTR,exon	Similar to THRRS Threonine--tRNA ligase, mitochondrial 1 (Arabidopsis thaliana OX=3702)
211	Flower size	6	SMEL3Ch08	97118622	T/C	1.12783e-07	6.94776	SMEL_008g312360.1	Intron	Similar to ABC1K1 Protein ACTIVITY OF BC1 COMPLEX KINASE 1, chloroplastic (Arabidopsis thaliana OX=3702)
212	Flower size	6	SMEL3Ch08	109324273	G/C	1.42746e-07	6.84544	SMEL_008g319510.1	Intron	Similar to At3g05170 Phosphoglycerate mutase-like protein AT74 (Arabidopsis thaliana OX=3702)
213	Flower size	7	SMEL3Ch09	4972091	T/C	4.15941e-07	6.38097	SMEL_009g322940.1	exon,CDS	Similar to OXP1 5-oxoprolinase (Arabidopsis thaliana OX=3702)
214	Flower size	7	SMEL3Ch09	34681620	A/T	2.13442e-09	8.67072	SMEL_009g335180.1	exon,CDS	Similar to At1g14780 MACPF domain-containing protein At1g14780 (Arabidopsis thaliana OX=3702)
215	Flower size	7	SMEL3Ch09	34681628	A/C	2.13442e-09	8.67072	SMEL_009g335180.1	exon,CDS	Similar to At1g14780 MACPF domain-containing protein At1g14780 (Arabidopsis thaliana OX=3702)
216	Flower size	7	SMEL3Ch09	35551340	T/C	3.94761e-07	6.40367	SMEL_009g335550.1	exon,CDS	Protein of unknown function
217	Flower size	7	SMEL3Ch10	509039	T/C	1.17982e-07	6.92819	SMEL_010g336210.1	UTR,exon	Similar to PIN3 Auxin efflux carrier component 3 (Arabidopsis thaliana OX=3702)
218	Flower size	7	SMEL3Ch10	2674574	G/A	1.12955e-07	6.94709	SMEL_010g337890.1	exon,CDS	Similar to IMDH2 3-isopropylmalate dehydrogenase 2, chloroplastic (Arabidopsis thaliana OX=3702)
219	Flower size	7	SMEL3Ch10	83500816	C/T	2.1849e-08	7.66057	SMEL_010g348830.1	Intron	Similar to EO 2-methylene-furan-3-one reductase (Fragaria ananassa OX=3747)
220	Flower size	7	SMEL3Ch10	89790549	G/A	1.40936e-07	6.85098	SMEL_010g350710.1	CDS,exon	Protein of unknown function
221	Flower size	7	SMEL3Ch10	99160698	T/C	1.35654e-07	6.86757	SMEL_010g355200.1	exon,UTR	Protein of unknown function
222	Flower size	7	SMEL3Ch10	100309584	G/A	3.37614e-07	6.47158	SMEL_010g355930.1	exon,CDS	Similar to LECRK81 L-type lectin-domain containing receptor kinase VIII.1 (Arabidopsis thaliana OX=3702)
223	Flower size	7	SMEL3Ch10	102216764	C/T	4.13581e-07	6.38344	SMEL_010g357380.1	CDS,exon	Similar to FBA1 Fructose-bisphosphate aldolase 1, cytoplasmic (Oryza sativa subsp. japonica OX=39947)
224	Flower size	7	SMEL3Ch10	103432323	A/C	2.02476e-09	8.69363	SMEL_010g358670.1	Intron	Similar to G2/mitotic-specific cyclin-1 (Antirrhinum majus OX=4151)
225	Flower size	7	SMEL3Ch10	105178279	A/G	4.13581e-07	6.38344	SMEL_010g360670.1	exon,CDS	Similar to At2g41900 Zinc finger CCCH domain-containing protein 30 (Arabidopsis thaliana OX=3702)
226	Flower size	8	SMEL3Ch11	760629	A/T	2.32172e-08	7.63419	SMEL_011g362640.1	exon,UTR	Similar to At5g39840 DExH-box ATP-dependent RNA helicase DExH18, mitochondrial (Arabidopsis thaliana OX=3702)
227	Flower size	8	SMEL3Ch11	3627061	T/A	1.97472e-07	6.70449	SMEL_011g363350.1	exon,CDS	Protein of unknown function
228	Flower size	8	SMEL3Ch11	5913645	T/C	1.31895e-07	6.87977	SMEL_011g364580.1	exon,CDS	Protein of unknown function
229	Flower size	8	SMEL3Ch11	6348856	T/C	2.86524e-07	6.54284	SMEL_011g364940.1	Intron	Similar to At5g36290 GDT1-like protein 3 (Arabidopsis thaliana OX=3702)
230	Flower size	8	SMEL3Ch11	6348865	T/C	5.49194e-08	7.26027	SMEL_011g364940.1	Intron	Similar to At5g36290 GDT1-like protein 3 (Arabidopsis thaliana OX=3702)
231	Flower size	9	SMEL3Ch11	9677331	G/T	9.45843e-08	7.02418	SMEL_011g367250.1	Intron	Protein of unknown function
232	Flower size	9	SMEL3Ch11	38384896	G/A	1.02947e-08	7.98739	SMEL_011g370710.1	Intron	Similar to HPR-A Glycerate dehydrogenase (Cucumis sativus OX=3659)
233	Flower size	9	SMEL3Ch11	64068813	T/C	6.15357e-08	7.21087	SMEL_011g374400.1	exon,CDS	Similar to SDS Cyclin-SDS (Arabidopsis thaliana OX=3702)
234	Flower size	9	SMEL3Ch11	64268771	G/C	2.7394e-09	8.56234	SMEL_011g374540.1	exon,CDS	Similar to RR21 Two-component response regulator ORR21 (Oryza sativa subsp. japonica OX=39947)
235	Flower size	9	SMEL3Ch11	69439724	A/G	9.37657e-08	7.02796	SMEL_011g377410.1	Intron	Similar to SRT2 NAD-dependent protein deacylase SRT2 (Arabidopsis thaliana OX=3702)
236	Flower size	10	SMEL3Ch12	925926	T/C	9.4509e-08	7.02453	SMEL_012g380960.1	Intron	Protein of unknown function
237	Flower size	10	SMEL3Ch12	3119728	C/A	1.86064e-07	6.73034	SMEL_012g382710.1	Intron	Similar to LAP Leucine aminopeptidase, chloroplastic (Solanum tuberosum OX=4113)
238	Flower size	10	SMEL3Ch12	3668125	T/C	4.29823e-07	6.36671	SMEL_012g383060.1	Intron	Similar to NRG2 Nitrate regulatory gene2 protein (Arabidopsis thaliana OX=3702)
239	Flower size	10	SMEL3Ch12	30378484	G/A	2.24817e-08	7.64817	SMEL_012g387570.1	Intron	Similar to Os03g0650900 Probable E3 ubiquitin-protein ligase BAH1-like 1 (Oryza sativa subsp. japonica OX=39947)
240	Flower size	10	SMEL3Ch12	74951102	A/C	1.58296e-07	6.80053	SMEL_012g390980.1	Intron	Similar to SYD Chromatin structure-remodeling complex protein SYD (Arabidopsis thaliana OX=3702)
241	Flower size	10	SMEL3Ch12	93767520	G/A	1.46724e-08	7.8335	SMEL_012g395060.1	exon,UTR	Similar to RNL tRNA ligase 1 (Arabidopsis thaliana OX=3702)
242	Flower size	10	SMEL3Ch12	98996000	G/T	4.76337e-09	8.32209	SMEL_012g398260.1	Intron	Similar to ARSA1 ATPase ARSA1 (Chlamydomonas reinhardtii OX=3055)
243	Flower size	10	SMEL3Ch01	22046978	T/C	3.97421e-08	7.40075	Intergenic
244	Flower size	10	SMEL3Ch02	45105695	G/A	1.51602e-07	6.81929	Intergenic
245	Flower size	10	SMEL3Ch03	85061794	T/C	6.88499e-09	8.1621	Intergenic
246	Flower size	10	SMEL3Ch03	85061916	A/C	8.10452e-09	8.09127	Intergenic
247	Flower size	11	SMEL3Ch03	91663321	T/A	8.5024e-08	7.07046	Intergenic
248	Flower size	11	SMEL3Ch04	5163826	C/T	2.56054e-08	7.59167	Intergenic
249	Flower size	11	SMEL3Ch04	5163856	C/T	2.56054e-08	7.59167	Intergenic
250	Flower size	11	SMEL3Ch05	4282943	C/T	2.40247e-08	7.61934	Intergenic
251	Flower size	11	SMEL3Ch06	69833832	T/C	2.49302e-08	7.60327	Intergenic
252	Flower size	11	SMEL3Ch06	69833879	C/T	2.49302e-08	7.60327	Intergenic
253	Flower size	11	SMEL3Ch06	69833900	A/G	2.49302e-08	7.60327	Intergenic
254	Flower size	11	SMEL3Ch06	69833931	C/T	2.49302e-08	7.60327	Intergenic
255	Flower size	11	SMEL3Ch06	69833934	G/T	2.49302e-08	7.60327	Intergenic
256	Flower size	11	SMEL3Ch06	74606233	A/G	1.78712e-08	7.74785	Intergenic
257	Flower size	11	SMEL3Ch06	87559145	G/A	1.20087e-07	6.92051	Intergenic
258	Flower size	12	SMEL3Ch06	87559224	G/A	1.20087e-07	6.92051	Intergenic
259	Flower size	12	SMEL3Ch06	100248155	C/T	9.33974e-09	8.02967	Intergenic
260	Flower size	12	SMEL3Ch08	55986785	T/C	1.06595e-08	7.97226	Intergenic
261	Flower size	12	SMEL3Ch09	27494235	C/T	3.88269e-07	6.41087	Intergenic
262	Flower size	12	SMEL3Ch10	62804424	A/C	3.82741e-07	6.4171	Intergenic
263	Flower size	12	SMEL3Ch10	97758606	A/G	1.03813e-07	6.98375	Intergenic
264	Flower size	12	SMEL3Ch11	24185313	T/C	4.19581e-08	7.37718	Intergenic
265	Fruit width	1	SMEL3Ch01	769956	G/C	2.26746e-09	8.64446	SMEL_001g115710.1	exon,CDS	Protein of unknown function
266	Fruit width	1	SMEL3Ch07	9528871	G/T	5.43867e-08	7.26451	SMEL_007g274800.1	exon,UTR	Protein of unknown function
267	Fruit width	1	SMEL3Ch07	89696723	A/G	2.02433e-10	9.69372	SMEL_007g282970.1	exon,CDS	Protein of unknown function
268	Fruit width	2	SMEL3Ch07	101888117	A/C	3.12489e-09	8.50516	SMEL_007g283780.1	exon,CDS	Protein of unknown function
269	Fruit width	4	SMEL3Ch09	15705607	A/G	7.89626e-09	8.10258	SMEL_009g325830.1	exon,CDS	Protein of unknown function
270	Fruit width	5	SMEL3Ch09	15705633	A/G	4.20066e-08	7.37668	SMEL_009g325830.1	exon,CDS	Protein of unknown function
271	Fruit width	5	SMEL3Ch09	15705642	T/C	7.33916e-09	8.13435	SMEL_009g325830.1	exon,CDS	Protein of unknown function
272	Fruit width	7	SMEL3Ch07	62159083	G/A	1.12125e-07	6.9503	SMEL_007g280990.1	exon,CDS	Similar to Aspartate aminotransferase, cytoplasmic (Daucus carota OX=4039)
273	Fruit width	7	SMEL3Ch07	117538588	T/C	1.21324e-07	6.91605	SMEL_007g284900.1	Intron	Similar to ECA3 Calcium-transporting ATPase 3, endoplasmic reticulum-type (Arabidopsis thaliana OX=3702)
274	Fruit width	7	SMEL3Ch05	41922459	A/T	2.44016e-07	6.61258	SMEL_005g239600.1	exon,CDS	Similar to EDR1 Serine/threonine-protein kinase EDR1 (Arabidopsis thaliana OX=3702)
275	Fruit width	7	SMEL3Ch05	41922502	T/C	2.44016e-07	6.61258	SMEL_005g239600.1	exon,CDS	Similar to EDR1 Serine/threonine-protein kinase EDR1 (Arabidopsis thaliana OX=3702)
276	Fruit width	7	SMEL3Ch04	94060366	T/C	7.2e-08	7.14267	SMEL_004g215080.1	Intron	Similar to ISA1 Isoamylase 1, chloroplastic (Arabidopsis thaliana OX=3702)
277	Fruit width	7	SMEL3Ch02	76635827	A/T	6.90366e-09	8.16092	SMEL_002g162940.1	exon,CDS	Similar to MTERF6 Transcription termination factor MTERF6, chloroplastic/mitochondrial (Arabidopsis thaliana OX=3702)
278	Fruit width	7	SMEL3Ch11	3227727	G/C	3.90161e-07	6.40876	SMEL_011g363010.1	exon,CDS	Similar to PCMP-E12 Pentatricopeptide repeat-containing protein At4g16470 (Arabidopsis thaliana OX=3702)
279	Fruit width	7	SMEL3Ch01	771722	G/T	2.12051e-09	8.67356	SMEL_001g115720.1	Intron	Similar to PIP2-7 Aquaporin PIP2-7 (Arabidopsis thaliana OX=3702)
280	Fruit width	7	SMEL3Ch07	102329489	T/C	5.2434e-08	7.28039	SMEL_007g283880.1	exon,CDS	Similar to PRP40A Pre-mRNA-processing protein 40A (Arabidopsis thaliana OX=3702)
281	Fruit width	9	SMEL3Ch07	25532159	G/A	2.39545e-08	7.62061	SMEL_007g277290.1	Intron	Similar to Sucrose synthase (Solanum tuberosum OX=4113)
282	Fruit width	9	SMEL3Ch01	759741	C/T	2.78609e-12	11.555	SMEL_001g115700.1	exon,CDS	Similar to UBC23 Probable ubiquitin-conjugating enzyme E2 23 (Arabidopsis thaliana OX=3702)
283	Fruit width	9	SMEL3Ch07	31284604	T/A	4.16809e-08	7.38006	Intergenic
284	Fruit width	11	SMEL3Ch07	76701797	G/T	3.51593e-07	6.45396	Intergenic
285	Harvest color	1	SMEL3Ch01	549247	T/A	8.68682e-08	7.06114	SMEL_001g115460.1	exon,CDS	Similar to ASMT Acetylserotonin O-methyltransferase (Arabidopsis thaliana OX=3702)
286	Harvest color	1	SMEL3Ch01	1713659	T/C	4.26749e-07	6.36983	SMEL_001g116860.1	Intron	Similar to SH3P2 SH3 domain-containing protein 2 (Arabidopsis thaliana OX=3702)
287	Harvest color	1	SMEL3Ch01	17667727	C/T	1.02572e-07	6.98897	SMEL_001g130460.1	Intron	Similar to BCHC2 BEACH domain-containing protein C2 (Arabidopsis thaliana OX=3702)
288	Harvest color	1	SMEL3Ch01	20699460	G/A	1.45956e-07	6.83578	SMEL_001g132430.1	exon,CDS	Protein of unknown function
289	Harvest color	1	SMEL3Ch01	30200788	T/A	2.46776e-08	7.6077	SMEL_001g137250.1	exon,CDS	Protein of unknown function
290	Harvest color	2	SMEL3Ch02	29697226	T/C	8.11798e-08	7.09055	SMEL_002g155680.1	exon,CDS	Similar to DTX45 Protein DETOXIFICATION 45, chloroplastic (Arabidopsis thaliana OX=3702)
291	Harvest color	2	SMEL3Ch02	44347980	A/T	2.8874e-07	6.53949	SMEL_002g157710.1	exon,CDS	Similar to MED23 Mediator of RNA polymerase II transcription subunit 23 (Arabidopsis thaliana OX=3702)
292	Harvest color	3	SMEL3Ch03	74921274	A/C	2.35609e-07	6.62781	SMEL_003g182170.1	CDS,exon	Similar to MBD13 Methyl-CpG-binding domain-containing protein 13 (Arabidopsis thaliana OX=3702)
293	Harvest color	3	SMEL3Ch03	81058263	C/G	4.26749e-07	6.36983	SMEL_003g185220.1	exon,CDS	Similar to CDC20-1 Cell division cycle 20.1, cofactor of APC complex (Arabidopsis thaliana OX=3702)
294	Harvest color	3	SMEL3Ch03	90775377	A/G	4.26749e-07	6.36983	SMEL_003g194120.1	exon,CDS	Similar to AHA9 ATPase 9, plasma membrane-type (Arabidopsis thaliana OX=3702)
295	Harvest color	3	SMEL3Ch03	92957134	G/A	3.67059e-07	6.43526	SMEL_003g195800.1	exon,CDS	Similar to NACK1 Kinesin-like protein NACK1 (Nicotiana tabacum OX=4097)
296	Harvest color	4	SMEL3Ch04	100870729	G/A	1.42319e-07	6.84674	SMEL_004g219430.1	CDS,exon	Similar to sbt3 Subtilisin-like protease SBT3 (Solanum lycopersicum OX=4081)
297	Harvest color	5	SMEL3Ch05	4580830	T/G	4.45068e-08	7.35157	SMEL_005g227340.1	exon,CDS	Similar to UVR8 Ultraviolet-B receptor UVR8 (Arabidopsis thaliana OX=3702)
298	Harvest color	5	SMEL3Ch05	10921833	A/G	5.50175e-08	7.2595	Intergenic
299	Harvest color	5	SMEL3Ch05	38897830	T/C	4.26749e-07	6.36983	SMEL_005g238420.1	Intron	Similar to PFP-ALPHA Pyrophosphate--fructose 6-phosphate 1-phosphotransferase subunit alpha (Solanum tuberosum OX=4113)
300	Harvest color	5	SMEL3Ch05	39663423	T/C	3.07927e-07	6.51155	SMEL_005g240030.1	exon,CDS	Similar to WIN2 Probable protein phosphatase 2C 59 (Arabidopsis thaliana OX=3702)
301	Harvest color	6	SMEL3Ch06	273277	A/C	4.26749e-07	6.36983	SMEL_006g242390.1	CDS,exon	Similar to B2 protein (Daucus carota OX=4039)
302	Harvest color	6	SMEL3Ch06	44869351	C/T	1.32584e-07	6.87751	SMEL_006g248470.1	Intron	Similar to UTR5B UDP-galactose/UDP-glucose transporter 5B (Arabidopsis thaliana OX=3702)
303	Harvest color	6	SMEL3Ch06	96640955	C/T	1.43462e-09	8.84326	SMEL_006g258500.1	Intron	Similar to CLPX3 CLP protease regulatory subunit CLPX3, mitochondrial (Arabidopsis thaliana OX=3702)
304	Harvest color	6	SMEL3Ch06	100978348	G/A	4.26749e-07	6.36983	SMEL_006g262160.1	exon,CDS	Similar to PP2AA2 Serine/threonine-protein phosphatase 2A 65 kDa regulatory subunit A beta isoform (Arabidopsis thaliana OX=3702)
305	Harvest color	6	SMEL3Ch06	100978407	C/T	4.26749e-07	6.36983	SMEL_006g262160.1	exon,CDS	Similar to PP2AA2 Serine/threonine-protein phosphatase 2A 65 kDa regulatory subunit A beta isoform (Arabidopsis thaliana OX=3702)
306	Harvest color	6	SMEL3Ch06	101872687	G/A	1.77484e-07	6.75084	SMEL_006g263060.1	Intron	Protein of unknown function
307	Harvest color	6	SMEL3Ch06	103417425	G/A	6.7352e-08	7.17165	SMEL_006g264870.1	exon,UTR	Similar to At1g51745 Uncharacterized protein At1g51745 (Arabidopsis thaliana OX=3702)
308	Harvest color	7	SMEL3Ch07	4634230	A/G	1.27808e-07	6.89344	SMEL_007g274100.1	CDS,exon	Similar to TOC90 Translocase of chloroplast 90, chloroplastic (Arabidopsis thaliana OX=3702)
309	Harvest color	7	SMEL3Ch07	106911575	T/C	4.26749e-07	6.36983	SMEL_007g284250.1	exon,CDS	Similar to EFTS Elongation factor Ts, mitochondrial (Arabidopsis thaliana OX=3702)
310	Harvest color	7	SMEL3Ch07	136858571	A/C	2.4789e-07	6.60574	SMEL_007g292230.1	exon,CDS	Similar to At1g17220 Translation initiation factor IF-2, chloroplastic (Arabidopsis thaliana OX=3702)
311	Harvest color	7	SMEL3Ch07	139193038	T/A	4.26749e-07	6.36983	SMEL_007g294080.1	exon,CDS	Similar to MMS21 E3 SUMO-protein ligase MMS21 (Arabidopsis thaliana OX=3702)
312	Harvest color	7	SMEL3Ch07	139534483	A/G	1.28498e-07	6.8911	SMEL_007g294360.1	exon,CDS	Similar to PPC1 Phosphoenolpyruvate carboxylase (Solanum tuberosum OX=4113)
313	Harvest color	8	SMEL3Ch08	2280526	T/C	5.32975e-08	7.27329	SMEL_008g298990.1	exon,CDS	Similar to WRKY41 Probable WRKY transcription factor 41 (Arabidopsis thaliana OX=3702)
314	Harvest color	8	SMEL3Ch08	55989075	T/A	4.26749e-07	6.36983	SMEL_008g306180.1	exon,CDS	Similar to At3g53170 Pentatricopeptide repeat-containing protein At3g53170 (Arabidopsis thaliana OX=3702)
315	Harvest color	8	SMEL3Ch08	101047764	T/C	1.1091e-11	10.955	SMEL_008g313940.1	exon,CDS	Protein of unknown function
316	Harvest color	8	SMEL3Ch08	104699628	G/A	1.35867e-08	7.86689	SMEL_008g315650.1	Intron	Similar to YPTM2 GTP-binding protein YPTM2 (Zea mays OX=4577)
317	Harvest color	9	SMEL3Ch09	147989	G/A	2.35609e-07	6.62781	SMEL_009g319690.1	exon,CDS	Protein of unknown function
318	Harvest color	9	SMEL3Ch09	15053117	A/G	1.84181e-07	6.73476	Intergenic
319	Harvest color	10	SMEL3Ch10	3707472	G/A	4.26749e-07	6.36983	SMEL_010g338580.1	exon,CDS	Similar to CHUP1 Protein CHUP1, chloroplastic (Arabidopsis thaliana OX=3702)
320	Harvest color	10	SMEL3Ch10	64792041	G/T	3.93486e-08	7.40507	SMEL_010g347400.1	Intron	Protein of unknown function
321	Harvest color	10	SMEL3Ch10	83435408	T/C	2.35609e-07	6.62781	Intergenic
322	Harvest color	10	SMEL3Ch10	89790523	A/G	1.83856e-08	7.73552	SMEL_010g350710.1	CDS,exon	Protein of unknown function
323	Harvest color	11	SMEL3Ch11	6700305	C/T	2.80298e-07	6.55238	SMEL_011g365270.1	UTR,exon	Similar to CSTLP2 CMP-sialic acid transporter 2 (Oryza sativa subsp. indica OX=39946)
324	Harvest color	11	SMEL3Ch11	6700326	A/G	2.80298e-07	6.55238	SMEL_011g365270.1	UTR,exon	Similar to CSTLP2 CMP-sialic acid transporter 2 (Oryza sativa subsp. indica OX=39946)
325	Harvest color	12	SMEL3Ch12	2963923	T/A	2.35609e-07	6.62781	SMEL_012g382500.1	exon,CDS	Similar to Pyrophosphate-energized vacuolar membrane proton pump (Vigna radiata var. radiata OX=3916)
326	Harvest color	12	SMEL3Ch12	96900885	T/C	4.26749e-07	6.36983	SMEL_012g397150.1	CDS,exon	Similar to INVE Alkaline/neutral invertase E, chloroplastic (Arabidopsis thaliana OX=3702)
327	Days to maturity	1	SMEL3Ch01	18849734	A/C	2.00501e-07	6.69788	SMEL_001g131260.1	Intron	Similar to SEC1A Protein transport Sec1a (Arabidopsis thaliana OX=3702)
328	Days to maturity	1	SMEL3Ch01	48274449	A/G	9.92962e-08	7.00307	Intergenic
329	Days to maturity	2	SMEL3Ch02	43057801	A/G	1.82726e-07	6.7382	SMEL_002g157450.1	Intron	Protein of unknown function
330	Days to maturity	3	SMEL3Ch03	25048685	A/G	1.13972e-11	10.9432	SMEL_003g175720.1	Intron	Similar to LIG4 DNA ligase 4 (Arabidopsis thaliana OX=3702)
331	Days to maturity	3	SMEL3Ch03	61200220	A/C	2.83533e-08	7.5474	SMEL_003g179010.1	exon,CDS	Similar to NAT7 Nucleobase-ascorbate transporter 7 (Arabidopsis thaliana OX=3702)
332	Days to maturity	3	SMEL3Ch03	80069299	T/C	2.82062e-07	6.54965	SMEL_003g184370.1	Intron	Similar to ABIL3 Protein ABIL3 (Arabidopsis thaliana OX=3702)
333	Days to maturity	3	SMEL3Ch03	84448211	G/C	4.03496e-07	6.39416	SMEL_003g188080.1	exon,CDS	Similar to FIGL1 ATPase family AAA domain-containing protein FIGL1 (Arabidopsis thaliana OX=3702)
334	Days to maturity	3	SMEL3Ch03	84881571	C/A	1.67248e-07	6.77664	SMEL_003g188520.1	Intron	Similar to NSP2 Nitrile-specifier protein 2 (Arabidopsis thaliana OX=3702)
335	Days to maturity	3	SMEL3Ch03	88779347	A/G	4.59351e-10	9.33786	SMEL_003g192220.1	Intron	Similar to PPL1 PsbP-like protein 1, chloroplastic (Arabidopsis thaliana OX=3702)
336	Days to maturity	4	SMEL3Ch04	74681432	G/A	3.2087e-07	6.49367	SMEL_004g210260.1	exon,CDS	Similar to ULP2B Probable ubiquitin-like-specific protease 2B (Arabidopsis thaliana OX=3702)
337	Days to maturity	4	SMEL3Ch04	76169607	C/T	2.79085e-08	7.55426	SMEL_004g210690.1	exon,CDS	Similar to CSI3 Protein CELLULOSE SYNTHASE INTERACTIVE 3 (Arabidopsis thaliana OX=3702)
338	Days to maturity	4	SMEL3Ch04	76810332	C/T	2.33417e-07	6.63187	SMEL_004g210880.1	CDS,exon	Similar to AAP3 Amino acid permease 3 (Arabidopsis thaliana OX=3702)
339	Days to maturity	4	SMEL3Ch04	97683041	C/A	9.1842e-08	7.03696	SMEL_004g217050.1	Intron	Protein of unknown function
340	Days to maturity	4	SMEL3Ch04	105341232	A/G	3.01379e-07	6.52089	SMEL_004g223470.1	Intron	Similar to ARID3 AT-rich interactive domain-containing protein 3 (Arabidopsis thaliana OX=3702)
341	Days to maturity	5	SMEL3Ch05	4703914	G/A	6.9182e-08	7.16001	SMEL_005g227460.1	exon,CDS	Similar to SCL14 Scarecrow-like protein 14 (Arabidopsis thaliana OX=3702)
342	Days to maturity	5	SMEL3Ch05	38653250	T/C	3.4154e-13	12.4666	SMEL_005g238120.1	CDS,exon	Similar to 4CLL5 4-coumarate--CoA ligase-like 5 (Arabidopsis thaliana OX=3702)
343	Days to maturity	5	SMEL3Ch05	39764576	A/G	2.70318e-07	6.56813	SMEL_005g240170.1	exon,CDS	Similar to RPP8L2 Probable disease resistance RPP8-like protein 2 (Arabidopsis thaliana OX=3702)
344	Days to maturity	5	SMEL3Ch05	40876927	G/C	1.77576e-10	9.75062	SMEL_005g237880.1	exon,CDS	Similar to ACT7 Actin-7 (Arabidopsis thaliana OX=3702)
345	Days to maturity	6	SMEL3Ch06	39533548	T/C	2.42338e-07	6.61558	SMEL_006g247130.1	exon,CDS	Similar to Protein disulfide-isomerase (Ricinus communis OX=3988)
346	Days to maturity	6	SMEL3Ch06	97308270	T/C	2.37896e-09	8.62361	SMEL_006g259010.1	exon,CDS	Protein of unknown function
347	Days to maturity	6	SMEL3Ch06	101143936	T/C	3.62225e-07	6.44102	Intergenic
348	Days to maturity	6	SMEL3Ch06	103833940	T/C	5.13954e-08	7.28908	Intergenic
349	Days to maturity	6	SMEL3Ch06	104069682	A/C	1.65001e-07	6.78251	SMEL_006g265710.1	Intron	Similar to LSM8 Sm-like protein LSM8 (Arabidopsis thaliana OX=3702)
350	Days to maturity	7	SMEL3Ch07	3652487	G/A	5.85018e-08	7.23283	SMEL_007g273290.1	Intron	Similar to AHA9 ATPase 9, plasma membrane-type (Arabidopsis thaliana OX=3702)
351	Days to maturity	7	SMEL3Ch07	24006222	A/G	2.9785e-07	6.526	SMEL_007g276930.1	exon,CDS	Similar to PCMP-E31 Pentatricopeptide repeat-containing protein At3g14730 (Arabidopsis thaliana OX=3702)
352	Days to maturity	7	SMEL3Ch07	126054497	G/A	4.85861e-10	9.31349	SMEL_007g286710.1	exon,CDS	Similar to PHYC Phytochrome C (Oryza sativa subsp. japonica OX=39947)
353	Days to maturity	7	SMEL3Ch07	132048663	A/T	2.78982e-07	6.55442	SMEL_007g289260.1	exon,CDS	Protein of unknown function
354	Days to maturity	7	SMEL3Ch07	140047365	G/A	2.46001e-07	6.60906	Intergenic
355	Days to maturity	7	SMEL3Ch07	141506615	T/C	2.15064e-07	6.66743	SMEL_007g296560.1	CDS,exon	Similar to At1g55760 BTB/POZ domain-containing protein At1g55760 (Arabidopsis thaliana OX=3702)
356	Days to maturity	8	SMEL3Ch08	33236842	G/T	3.76931e-07	6.42374	SMEL_008g304100.1	exon,CDS	Similar to At2g25430 Putative clathrin assembly protein At2g25430 (Arabidopsis thaliana OX=3702)
357	Days to maturity	8	SMEL3Ch08	80888648	A/T	4.25855e-07	6.37074	SMEL_008g308320.1	Intron	Similar to GIP1 GBF-interacting protein 1 (Arabidopsis thaliana OX=3702)
358	Days to maturity	8	SMEL3Ch08	91707562	G/C	1.67779e-07	6.77526	SMEL_008g310640.1	exon,CDS	Similar to TRX1 Histone-lysine N-methyltransferase TRX1 (Oryza sativa subsp. japonica OX=39947)
359	Days to maturity	8	SMEL3Ch08	95503868	G/A	2.25434e-08	7.64698	SMEL_008g311680.1	exon,CDS	Similar to At5g10770 Aspartyl protease family protein At5g10770 (Arabidopsis thaliana OX=3702)
360	Days to maturity	8	SMEL3Ch08	95539945	G/T	1.30846e-07	6.88324	SMEL_008g311690.1	exon,CDS	Similar to EDR2L Protein ENHANCED DISEASE RESISTANCE 2-like (Arabidopsis thaliana OX=3702)
361	Days to maturity	8	SMEL3Ch08	96292487	C/T	3.92971e-08	7.40564	SMEL_008g311970.1	exon,CDS	Similar to At4g31860 Probable protein phosphatase 2C 60 (Arabidopsis thaliana OX=3702)
362	Days to maturity	8	SMEL3Ch08	96965353	T/C	3.0656e-07	6.51348	Intergenic
363	Days to maturity	8	SMEL3Ch08	98086461	A/T	2.68122e-07	6.57167	SMEL_008g312710.1	exon,CDS	Protein of unknown function
364	Days to maturity	9	SMEL3Ch09	2991555	A/G	2.95903e-07	6.52885	SMEL_009g321470.1	Intron	Similar to PIP5K9 Phosphatidylinositol 4-phosphate 5-kinase 9 (Arabidopsis thaliana OX=3702)
365	Days to maturity	9	SMEL3Ch09	3651169	T/G	2.22993e-09	8.65171	SMEL_009g321780.1	exon,CDS	Similar to PAL5 Phenylalanine ammonia-lyase (Solanum lycopersicum OX=4081)
366	Days to maturity	10	SMEL3Ch10	9295333	G/A	3.70198e-07	6.43157	SMEL_010g341850.1	Intron	Protein of unknown function
367	Days to maturity	10	SMEL3Ch10	55835955	C/A	3.1976e-07	6.49518	SMEL_010g346400.1	Intron	Similar to POLD2 DNA polymerase delta small subunit (Arabidopsis thaliana OX=3702)
368	Days to maturity	10	SMEL3Ch10	93540249	C/T	4.18014e-07	6.37881	SMEL_010g352260.1	exon,CDS	Similar to OsI_10887 Fructose-1,6-bisphosphatase, chloroplastic (Oryza sativa subsp. indica OX=39946)
369	Days to maturity	10	SMEL3Ch10	103324225	T/G	3.63955e-07	6.43895	SMEL_010g358510.1	exon,CDS	Similar to CAMBP25 Calmodulin-binding protein 25 (Arabidopsis thaliana OX=3702)
370	Days to maturity	10	SMEL3Ch10	105858489	A/G	2.67154e-08	7.57324	SMEL_010g361310.1	exon,CDS	Similar to ASD1 Alpha-L-arabinofuranosidase 1 (Arabidopsis thaliana OX=3702)
371	Days to maturity	10	SMEL3Ch10	106002665	C/G	4.69686e-08	7.32819	SMEL_010g361460.1	Intron	Protein of unknown function
372	Days to maturity	10	SMEL3Ch10	106200859	T/C	1.94038e-07	6.71211	SMEL_010g361590.1	exon,CDS	Similar to DPBF3 ABSCISIC ACID-INSENSITIVE 5-like protein 2 (Arabidopsis thaliana OX=3702)
373	Days to maturity	11	SMEL3Ch11	379556	T/C	3.91356e-07	6.40743	SMEL_011g362270.1	exon,CDS	Similar to Isocitrate dehydrogenase [NADP] (Nicotiana tabacum OX=4097)
374	Days to maturity	11	SMEL3Ch11	69524498	T/C	1.05667e-07	6.97606	SMEL_011g377530.1	exon,CDS	Similar to NPF6.1 Protein NRT1/ PTR FAMILY 6.1 (Arabidopsis thaliana OX=3702)
375	Days to maturity	11	SMEL3Ch11	71917368	G/T	5.33254e-08	7.27307	SMEL_011g379860.1	exon,CDS	Similar to DTX15 Protein DETOXIFICATION 15 (Arabidopsis thaliana OX=3702)
376	Days to maturity	12	SMEL3Ch12	86643722	C/T	4.81097e-09	8.31777	SMEL_012g392350.1	exon,CDS	Protein of unknown function
377	Days to maturity	12	SMEL3Ch12	93119092	C/T	9.9091e-09	8.00397	SMEL_012g394590.1	exon,CDS	Protein of unknown function
