# Supplementary material for: Genome-Wide Association Study for Agro-Morphological Traits in Eggplant Core Collection
Source: Plants (Basel). 2022 Oct 6;11(19):2627. doi: 10.3390/plants11192627 (PMC9571982; doi:10.3390/plants11192627)
Supplement: Supplementary file 1 [file plants-11-02627-s001.zip › Supplementary Table S4.xlsx]

## Sheet: Sheet1
Table S4. 52 Eggplant SSR primers
PRIMER	DYE	C	Size	MOTIF	MOTIF
2	FAM	SM_C1-2	138	(GATGAG)5	GATGAG
3	VIC	SM_C1-3	260	(AGGCGG)4	AGGCGG
9	PET	SM_C1-9	402	(CAAAAA)4	CAAAAA
13	NET	SM_C1-13	398	(CAAA)4	CAAA
18	FAM	SM_C1-18	337	(AGCAA)4	AGCAA
21	VIC	SM_C1-21	102	(TATT)4	TATT
26	PET	SM_C1-26	256	(CTTTTT)4	CTTTTT
33	NET	SM_C1-33	264	(CAGCCG)10	CAGCCG
54	FAM	SM_C2-9	238	(AAAG)6	AAAG
65	VIC	SM_C3-6	382	(AGAACC)4	AGAACC
68	PET	SM_C3-9	149	(AAAAAT)4	AAAAAT
72	NET	SM_C3-13	192	(GAAGCT)4	GAAGCT
75	FAM	SM_C3-16	347	(GAAA)4	GAAA
78	VIC	SM_C3-19	314	(GAAAAT)4	GAAAAT
84	PET	SM_C3-25	256	(CTGTTG)5	CTGTTG
87	NET	SM_C4-1	288	(AAAT)4	AAAT
90	FAM	SM_C4-4	244	(TGAT)4	TGAT
93	VIC	SM_C4-7	227	(AATT)4	AATT
97	PET	SM_C4-11	213	(AGAA)5	AGAA
105	NET	SM_C4-19	135	(TAAT)4	TAAT
115	FAM	SM_C5-9	221	(TCTCCT)5	TCTCCT
124	VIC	SM_C5-18	249	(TTGA)4	TTGA
127	PET	SM_C5-21	305	(CGCCGT)4	CGCCGT
134	NET	SM_C6-7	375	(GCTCCA)4	GCTCCA
138	FAM	SM_C6-11	136	(TCTT)4	TCTT
141	VIC	SM_C6-14	231	(TCCT)5	TCCT
144	PET	SM_C6-17	120	(TTAA)4	TTAA
152	NET	SM_C6-25	142	(CACT)4	CACT
157	FAM	SM_C6-30	244	(CTCCGC)4	CTCCGC
158	VIC	SM_C6-31	326	(GGCTGA)7	GGCTGA
164	PET	SM_C7-4	340	(ATAA)4	ATAA
167	NET	SM_C7-7	307	(TTTC)5	TTTC
171	FAM	SM_C7-11	250	(CCGTCG)4	CCGTCG
177	VIC	SM_C7-17	141	(GAAG)4	GAAG
180	PET	SM_C7-20	328	(GTGGAG)5	GTGGAG
182	NET	SM_C8-2	209	(ATTT)4	ATTT
183	FAM	SM_C8-3	243	(TTTC)4	TTTC
188	VIC	SM_C8-8	225	(CATT)5	CATT
189	PET	SM_C8-9	191	(AAAAT)4	AAAAT
213	NET	SM_C9-12	333	(GTGGCT)4	GTGGCT
218	FAM	SM_C10-5	247	(TCAACT)4	TCAACT
222	VIC	SM_C10-9	339	(CACTCT)4	CACTCT
227	PET	SM_C10-14	355	(AAAT)4	AAAT
229	NET	SM_C10-16	200	(ACCCT)4	ACCCT
239	FAM	SM_C11-3	319	(TTTA)4	TTTA
242	VIC	SM_C11-6	217	(CTCTTC)4	CTCTTC
247	PET	SM_C11-11	408	(AAAGGA)4	AAAGGA
248	NET	SM_C11-12	233	(AAAC)4	AAAC
252	FAM	SM_C11-16	352	(TCCCTG)4	TCCCTG
256	VIC	SM_C12-2	379	(CTCCTG)4	CTCCTG
261	PET	SM_C12-7	177	(AAAG)4	AAAG
262	NET	SM_C12-8	148	(TGAT)4	TGAT
